# Supplementary material for: In vitro and in vivo neutralization of Dengue virus by a single domain antibody
Source: Immunohorizons. 2025 Apr 3;9(5):vlaf012. doi: 10.1093/immhor/vlaf012 (PMC11968175; doi:10.1093/immhor/vlaf012)
Supplement: vlaf012_Supplementary_Data [file vlaf012_supplementary_data.zip]

Archive with 3 entries (3 files):
- Supp_material.pdf
- AutoFileRenameNote.txt
- 10.mp4
