# Supplementary material for: In vitro and in vivo neutralization of Dengue virus by a single domain antibody
Source: Immunohorizons. 2025 Apr 3;9(5):vlaf012. doi: 10.1093/immhor/vlaf012 (PMC11968175; doi:10.1093/immhor/vlaf012)
Supplement: vlaf012_Supplementary_Data [file vlaf012_supplementary_data.zip › AutoFileRenameNote.txt]

From:  MD simulation of anti-DenV(E) sdAb and DenV (E) protein.mp4
To: 10.mp4
Error: The given path's format is not supported.
